# Supplementary material for: ZnO Tetrapods for Label-Free Optical Biosensing: Physicochemical Characterization and Functionalization Strategies
Source: Int J Mol Sci. 2023 Feb 23;24(5):4449. doi: 10.3390/ijms24054449 (PMC10002590; doi:10.3390/ijms24054449)
Supplement: Supplementary file 1 [file ijms-24-04449-s001.zip]

Archive with 1 entries (1 files):
- ijms-2194422-supplementary.pdf
